# Supplementary material for: Bioengineering Caulobacter vibrioides for Xylanase Applications in the Bakery Industry
Source: Microorganisms. 2025 Oct 15;13(10):2367. doi: 10.3390/microorganisms13102367 (PMC12566495; doi:10.3390/microorganisms13102367)
Supplement: Supplementary file 1 [file microorganisms-13-02367-s001.zip]

Archive with 1 entries (1 files):
- microorganisms-3856113-supplementary.pptx
